# Supplementary material for: Early Outcome of Multisystem Inflammatory Syndrome in Neonates Diagnosed following Prenatal Maternal COVID-19 Infection: A Three-Case Series
Source: Pediatr Rep. 2023 Oct 10;15(4):591–8. doi: 10.3390/pediatric15040054 (PMC10594475; doi:10.3390/pediatric15040054)
Supplement: Supplementary file 1 [file pediatrrep-15-00054-s001.zip]

Archive with 1 entries (1 files):
- pediatrrep-2534368-SI.pdf
